# Supplementary material for: The Effect of a High-Grain Diet on the Rumen Microbiome of Goats with a Special Focus on Anaerobic Fungi
Source: Microorganisms. 2021 Jan 12;9(1):157. doi: 10.3390/microorganisms9010157 (PMC7827659; doi:10.3390/microorganisms9010157)
Supplement: Supplementary file 1 [file microorganisms-09-00157-s001.zip]

Archive with 3 entries (2 files):
- Fliegerova et al. The effect of HG diet on goat rumen microbiom, Suppl. material/
- Fliegerova et al. The effect of HG diet on goat rumen microbiom, Suppl. material/Supplementary Material Part A.docx
- Fliegerova et al. The effect of HG diet on goat rumen microbiom, Suppl. material/Supplementary Material Part B.xlsx
