# Supplementary material for: The Effect of a High-Grain Diet on the Rumen Microbiome of Goats with a Special Focus on Anaerobic Fungi
Source: Microorganisms. 2021 Jan 12;9(1):157. doi: 10.3390/microorganisms9010157 (PMC7827659; doi:10.3390/microorganisms9010157)
Supplement: Supplementary file 1 [file microorganisms-09-00157-s001.zip › Fliegerova et al. The effect of HG diet on goat rumen microbiom, Suppl. material/Supplementary Material Part B.xlsx]

## Sheet: Tabelle1
positive correlations		Feed Parameters										Bacteria genus-level																			Bacteria phylum-level										Archaea genus-level					Fungi phylum-level
PART A	Pearson's r	Total Daily Intake	Daily Food Intake	CP	NDF	ADF	ADL	Hemicellulose	Cellulose	Starch	Daily Intake of ME	Butyrivibrio 2	Christensenellaceae R-7 group	Lachnospira	Lachnospiraceae NK3A20 group	Lachnospiraceae Genus 10	Mogibacterium	Prevotella 1	Prevotellaceae UCG-003	Quinella	Rikenellaceae RC9 gut group	Ruminococcaceae NK4A214 group	Ruminococcaceae UCG-002	Ruminococcaceae UCG-005	Sphaerochaeta	Succiniclasticum	Treponema 2	Unclassified	Uncultured Rumen Bacterium	Other (<2%)	Bacteroidetes	Chloroflexi	Fibrobacteres	Firmicutes	Saccharibacteria	Spirochaetae	Synergistetes	Tenericutes	Verrucomicrobia	Other <1%	unclassified Thermoplasmatales	Candidatus Methanomethylophilus	Methanobrevibacter 1	Methanobrevibacter 2	Methanosphaera	Ascomycota	Basidiomycota	Mucoromycota	unclassified Fungi
Feed Parameters	Total Daily Intake
	Daily Food Intake
	CP	0.893074	0.854787
	NDF		0.972248	0.952482
	ADF		0.991456	0.915179	0.994458
	ADL		0.976404	0.946692	0.999829	0.99623
	Hemicellulose	0.84658	0.89999	0.995528	0.976996	0.94916	0.972889
	Cellulose		0.993624	0.907849	0.992426	0.999841	0.994526	0.943398
	Starch
	Daily Intake of ME	0.95439
Bacteria genus-level	Butyrivibrio 2
	Christensenellaceae R-7 group
	Lachnospira												0.921829
	Lachnospiraceae NK3A20 group											0.871117		0.851255
	Lachnospiraceae Genus 10
	Mogibacterium														0.8999
	Prevotella 1
	Prevotellaceae UCG-003
	Quinella
	Rikenellaceae RC9 gut group										0.843377							0.842041
	Ruminococcaceae NK4A214 group
	Ruminococcaceae UCG-002
	Ruminococcaceae UCG-005															0.901436
	Sphaerochaeta									0.963741
	Succiniclasticum											0.935234		0.823193	0.918667		0.801513
	Treponema 2
	Unclassified
	Uncultured Rumen Bacterium																				0.826721	0.856234
	Other (<2%)											0.809962	0.890654	0.925815	0.892379											0.855293
Bacteria phylum-level	Bacteroidetes																	0.929847			0.952392								0.854904
	Chloroflexi
	Fibrobacteres															0.83045											0.898775
	Firmicutes											0.909907	0.920269	0.935276	0.950379											0.896846				0.945634
	Saccharibacteria														0.841295		0.917504
	Spirochaetae
	Synergistetes																			0.942364
	Tenericutes																																0.803219
	Verrucomicrobia															0.868027								0.805678			0.926544						0.938615
	Other <1%																						0.853965
Archaea genus-level	unclassified Thermoplasmatales
	Candidatus Methanomethylophilus
	Methanobrevibacter 1																										0.860615						0.978239						0.860864
	Methanobrevibacter 2																					0.901095
	Methanosphaera													0.804468																0.805157
Fungi phylum-level	Ascomycota													0.807633													0.842482						0.824277										0.833486		0.855002
	Basidiomycota															0.820796											0.951442						0.944356						0.887784				0.928295		0.844613	0.93502
	Mucoromycota															0.881158								0.842838			0.876836						0.992606					0.808825	0.947582				0.950869			0.810379	0.928
	unclassified Fungi
	Neocallimastigomycota																																								0.82344
AF NGS ITS2 approach Genera relative abundance	Feramyces									0.862767															0.80993
	Orpinomyces															0.891906								0.83961			0.900681						0.98543						0.962564				0.935125			0.818051	0.927739	0.993561
	Piromyces
	Tahromyces															0.885756											0.942207						0.978816						0.948254				0.938266		0.813356	0.89042	0.979005	0.978998
	unclassified Neocallimastigomycota																0.824889																		0.838809
AF NGS ITS2 approach Genera absolute abundance	Feramyces
	Orpinomyces															0.918734								0.863417			0.862735						0.971819					0.803628	0.956754				0.912243				0.906106	0.985248
	Piromyces
	Tahromyces															0.924627								0.851796			0.894245						0.978858						0.954725				0.923019			0.840155	0.943265	0.992462
	unclassified Neocallimastigomycota
AF ITS1 Cloning approach relative abundance	Feramyces austinii									0.883478												0.823746			0.88936				0.800809												0.82085
	Joblinomyces apicalis																										0.943181						0.919987						0.888271				0.902122			0.809993	0.959778	0.891485
	Neocallimastix sp. (JF423626)
	Piromyces 4															0.843245																													0.938981	0.921329	0.837767
	Tahromyces munnarensis																							0.881956									0.853697						0.876525			0.871627						0.880157
	BlackRhino
AF Cloning approach absolute abundance	Feramyces austinii
	Joblinomyces apicalis															0.819271											0.827608						0.926064					0.81529	0.916176				0.885468				0.851597	0.919163
	Neocallimastix sp. (JF423626)																																						0.800004
	Piromyces 4															0.975931								0.881744									0.841506						0.855137						0.885395	0.827166	0.860036	0.883498
	Tahromyces munnarensis															0.862531								0.912555									0.889037						0.90888			0.806688	0.821259				0.802747	0.919087
	BlackRhino											0.916746														0.872105																			0.917611
	number of significant positive correlation pairs for each parameter	3	6	5	4	3	2	1	0	3	1	5	3	6	5	13	3	2	0	1	2	3	1	8	2	3	12	0	2	2	0	0	15	0	1	0	0	3	13	0	2	2	10	0	6	8	10	9	0
negative		Feed Parameters										Bacteria genus-level																			Bacteria phylum-level										Archaea genus-level					Fungi phylum-level
PART B	Pearson's r	Total Daily Intake	Daily Food Intake	CP	NDF	ADF	ADL	Hemicellulose	Cellulose	Starch	Daily Intake of ME	Butyrivibrio 2	Christensenellaceae R-7 group	Lachnospira	Lachnospiraceae NK3A20 group	Lachnospiraceae Genus 10	Mogibacterium	Prevotella 1	Prevotellaceae UCG-003	Quinella	Rikenellaceae RC9 gut group	Ruminococcaceae NK4A214 group	Ruminococcaceae UCG-002	Ruminococcaceae UCG-005	Sphaerochaeta	Succiniclasticum	Treponema 2	Unclassified	Uncultured Rumen Bacterium	Other (<2%)	Bacteroidetes	Chloroflexi	Fibrobacteres	Firmicutes	Saccharibacteria	Spirochaetae	Synergistetes	Tenericutes	Verrucomicrobia	Other <1%	unclassified Thermoplasmatales	Candidatus Methanomethylophilus	Methanobrevibacter 1	Methanobrevibacter 2	Methanosphaera	Ascomycota	Basidiomycota	Mucoromycota	unclassified Fungi
Feed Parameters	Total Daily Intake
	Daily Food Intake
	CP
	NDF
	ADF
	ADL
	Hemicellulose
	Cellulose
	Starch
	Daily Intake of ME
Bacteria genus-level	Butyrivibrio 2
	Christensenellaceae R-7 group
	Lachnospira
	Lachnospiraceae NK3A20 group
	Lachnospiraceae Genus 10
	Mogibacterium
	Prevotella 1													-0.808185	-0.908784		-0.846334
	Prevotellaceae UCG-003
	Quinella
	Rikenellaceae RC9 gut group											-0.887535	-0.819323		-0.882141
	Ruminococcaceae NK4A214 group
	Ruminococcaceae UCG-002
	Ruminococcaceae UCG-005																			-0.832609
	Sphaerochaeta
	Succiniclasticum
	Treponema 2									-0.868274															-0.850081
	Unclassified
	Uncultured Rumen Bacterium												-0.890038	-0.907512
	Other (<2%)																				-0.849068								-0.959604
Bacteria phylum-level	Bacteroidetes											-0.863041	-0.897669	-0.900037	-0.936683											-0.821085				-0.89642
	Chloroflexi
	Fibrobacteres
	Firmicutes																	-0.890197			-0.922537								-0.892945		-0.977321
	Saccharibacteria																	-0.886963
	Spirochaetae
	Synergistetes																							-0.813367
	Tenericutes
	Verrucomicrobia
	Other <1%
Archaea genus-level	unclassified Thermoplasmatales													-0.839698
	Candidatus Methanomethylophilus
	Methanobrevibacter 1
	Methanobrevibacter 2																																-0.83531						-0.87076			-0.87132
	Methanosphaera																					-0.9256							-0.91399															-0.819325
Fungi phylum-level	Ascomycota																																								-0.830833
	Basidiomycota									-0.800454												-0.828258			-0.816104
	Mucoromycota																																											-0.843911
	unclassified Fungi
	Neocallimastigomycota																										-0.826579						-0.832729										-0.841902		-0.813984	-0.994269	-0.924635	-0.822852
AF NGS ITS2 approach Genera relative abundance	Feramyces																										-0.891172						-0.813418										-0.817815		-0.85506	-0.983713	-0.937578
	Orpinomyces																																											-0.834059
	Piromyces
	Tahromyces																					-0.805828																						-0.834531
	unclassified Neocallimastigomycota																																					-0.834425
AF NGS ITS2 approach Genera absolute abundance	Feramyces
	Orpinomyces																																											-0.832496
	Piromyces																				-0.855025								-0.810059
	Tahromyces																																											-0.84348
	unclassified Neocallimastigomycota																				-0.804797
AF ITS1 Cloning approach relative abundance	Feramyces austinii													-0.826469													-0.876917																		-0.874977	-0.959408	-0.944794
	Joblinomyces apicalis																					-0.820224			-0.84276
	Neocallimastix sp. (JF423626)
	Piromyces 4																												-0.801467
	Tahromyces munnarensis																					-0.856507															-0.803255							-0.967339
	BlackRhino
AF Cloning approach absolute abundance	Feramyces austinii
	Joblinomyces apicalis
	Neocallimastix sp. (JF423626)
	Piromyces 4																																											-0.81736
	Tahromyces munnarensis																					-0.848964																						-0.953983
	BlackRhino																					-0.80679							-0.828845
	number of significant negative correlation pairs for each parameter	0	0	0	0	0	0	0	0	2	0	2	3	5	3	0	1	2	0	1	4	7	0	1	3	1	3	0	6	1	1	0	3	0	0	0	1	1	1	0	1	1	2	9	3	3	3	1	0
	sum of positive and negative correlation pairs	3	6	5	4	3	2	1	0	5	1	7	6	11	8	13	4	4	0	2	6	10	1	9	5	4	15	0	8	3	1	0	18	0	1	0	1	4	14	0	3	3	12	9	9	11	13	10	0
[truncated: 23 more columns]
